# Supplementary material for: Betulinic Acid Increases the Lifespan of Drosophila melanogaster via Sir2 and FoxO Activation
Source: Nutrients. 2024 Feb 1;16(3):441. doi: 10.3390/nu16030441 (PMC10856809; doi:10.3390/nu16030441)
Supplement: Supplementary file 1 [file nutrients-16-00441-s001.zip]

Archive with 1 entries (1 files):
- nutrients-2821785-supplementary.pdf
